# Supplementary material for: Screening of Wood Raw Materials for Low-Odor Fiberboard and Particleboard Production: Analysis and Evaluation Based on Volatile Odor Compounds
Source: Polymers (Basel). 2025 Sep 8;17(17):2429. doi: 10.3390/polym17172429 (PMC12431084; doi:10.3390/polym17172429)
Supplement: Supplementary file 1 [file polymers-17-02429-s001.zip]

Archive with 1 entries (1 files):
- polymers-3757705-supplementary.pdf
